# Supplementary material for: Isolation and characterization of a native strain of the entomopathogenic fungus Beauveria bassiana for the control of the palm weevil Dynamis borassi (Coleoptera: Curculionidae) in the neotropics
Source: World J Microbiol Biotechnol. 2024 Jul 5;40(9):260. doi: 10.1007/s11274-024-04044-5 (PMC11226477; doi:10.1007/s11274-024-04044-5)
Supplement: Supplementary file 1 — (XLSX 20 KB) [file 11274_2024_4044_MOESM1_ESM.xlsx]

## Sheet: Supplementary Table 1 - Biolog
Cluster	Substrate	Asimilation (490nm)	Growth (750nm)
1	Sucrose	2.09	1.65
1	D-Mannose	1.96	1.56
1	Glycerol	2.89	1.54
1	N-Acetyl-D-Glucosamine	2.5	1.48
1	Y-Amino-butyric_Acid	2.44	1.28
2	D-Trehalose	1.83	1.39
2	Maltose	1.62	1.24
2	B-Methyl-DGlucoside	1.65	1.19
2	Sebacic_Acid	1.39	1.12
2	a-D-Glucose	1.49	1.12
2	Adonitol	1.6	1
2	L-Proline	2.18	0.98
2	Maltotriose	1.39	0.98
2	Turanose	1.48	0.98
2	2-Keto-D-Gluconic_Acid	1.9	0.86
2	L-Glutamic_Acid	2.03	0.86
2	L-Alanine	1.96	0.81
2	L-Serine	2.38	0.79
2	Arbutin	1.91	0.78
2	N-Acetly-Lglutamic_Acid	2.12	0.78
2	Glycyl-L-Glutamic_Acid	2.17	0.73
2	L-Alanyl-Glycine	2.06	0.69
2	L-Phenylalanine	1.88	0.58
2	L-Asparagine	1.61	0.53
3	Gentiobiose	1.26	0.92
3	D-Raffinose	1.28	0.87
3	D-Fructose	1.26	0.82
3	D-Cellobiose	1.2	0.81
3	D-Xylose	1.06	0.76
3	D-Galactose	1.09	0.76
3	D-Mannitol	1.05	0.74
3	Dextrin	1.17	0.68
3	m-Inositol	1.03	0.67
3	D-Ribose	1.15	0.65
3	Stachyose	1.18	0.63
3	i-Erythritol	1.02	0.59
3	Adenosine	0.97	0.56
3	Amygdalin	1.02	0.55
3	D-Melezitose	1.02	0.55
3	Putrescine	1.35	0.53
3	Glycogen	1.23	0.52
3	Succinic_Acid	1.41	0.52
3	L-Aspartic_Acid	1.47	0.51
3	Tween_80	0.93	0.51
3	D-Sorbitol	0.96	0.49
3	Fumaric_Acid	1.24	0.45
3	L-Ornithine	1.48	0.45
3	D-Melibiose	0.92	0.45
3	Salicin	0.88	0.44
3	L-Malic_Acid	0.96	0.38
3	a-Keto-glutaric_Acid	1.14	0.37
3	N-Acetyl-D-Galactosamine	1	0.35
3	p-Hydroxyphenylacetic_Acid	1.1	0.32
4	a-Cyclodextrin	0.58	0.46
4	L-Arabinose	0.72	0.46
4	D-Arabitol	0.61	0.37
4	D-Glucosamine	0.62	0.37
4	a-D-Lactose	0.61	0.35
4	Xylitol	0.67	0.34
4	Bromosuccinic_Acid	0.8	0.33
4	Succinamic_Acid	0.48	0.33
4	L-Sorbose	0.7	0.33
4	Succinic_Acid_Mono-Methyl_Ester	0.53	0.33
4	2-Amino_Ethanol	0.63	0.32
4	Y-Hydroxy-butyric_Acid	0.66	0.32
4	D-Malic_Acid	0.66	0.32
4	Glucose-1-Phosphate	0.69	0.31
4	L-Threonine	0.78	0.29
4	D-Arabinose	0.48	0.28
4	Lactulose	0.53	0.28
4	D-Psicose	0.57	0.28
4	B-Hydroxy-butyric_Acid	0.52	0.27
4	D-Gluconic_Acid	0.5	0.27
4	Palatinose	0.55	0.26
4	D-Glucuronic_Acid	0.54	0.26
4	L-Lactic_Acid	0.6	0.26
4	Maltitol	0.43	0.24
4	L-Fucose	0.45	0.24
4	Alaninamide	0.88	0.23
4	B-Methyl-D-Galactoside	0.51	0.23
4	a-Methyl-D-Galactoside	0.5	0.22
4	Adenosine-5-Monophosphate	0.51	0.22
4	Uridine	0.54	0.22
4	Sedoheptulosan	0.49	0.21
4	L-Pyroglutamic_Acid	0.54	0.21
4	L-Rhamnose	0.4	0.21
4	D-Lactic_Acid_Methyl_Ester	0.5	0.2
4	D-Tagatose	0.46	0.2
4	a-Methyl-D-Glucoside	0.42	0.2
4	N-Acetyl-D-Mannosamine	0.4	0.2
4	B-Cyclodextrin	0.31	0.19
4	Quinic_Acid	0.44	0.19
4	Water	0.36	0.19
4	D-Saccharic_Acid	0.39	0.18
4	Glucuronamide	0.28	0.15
4	D-Galacturonic_Acid	0.18	0.14
